# Supplementary material for: Corticosteroids for Treating Sepsis in Adult Patients: A Systematic Review and Meta-Analysis
Source: Front Immunol. 2021 Aug 16;12:709155. doi: 10.3389/fimmu.2021.709155 (PMC8415513; doi:10.3389/fimmu.2021.709155)
Supplement: Supplementary Figure 1 — The Funnel plot assessed the potential publication bias of pooled effect in 28-day mortality for corticosteroids vs. placebo treatment in patients with sepsis. [file DataSheet_1.zip]

Archive with 51 entries (49 files):
- Data Sheet 2/
- Data Sheet 2/All supplemental figures/
- Data Sheet 2/All supplemental figures/Supplemental Figure 1..tif
- Data Sheet 2/All supplemental figures/Supplemental Figure 10.tif
- Data Sheet 2/All supplemental figures/Supplemental Figure 11.tif
- Data Sheet 2/All supplemental figures/Supplemental Figure 12.tif
- Data Sheet 2/All supplemental figures/Supplemental Figure 13.tif
- Data Sheet 2/All supplemental figures/Supplemental Figure 14.tif
- Data Sheet 2/All supplemental figures/Supplemental Figure 15.tif
- Data Sheet 2/All supplemental figures/Supplemental Figure 16.tif
- Data Sheet 2/All supplemental figures/Supplemental Figure 17.tif
- Data Sheet 2/All supplemental figures/Supplemental Figure 18.tif
- Data Sheet 2/All supplemental figures/Supplemental Figure 19.tif
- Data Sheet 2/All supplemental figures/Supplemental Figure 2.tif
- Data Sheet 2/All supplemental figures/Supplemental Figure 20.tif
- Data Sheet 2/All supplemental figures/Supplemental Figure 21.tif
- Data Sheet 2/All supplemental figures/Supplemental Figure 22.tif
- Data Sheet 2/All supplemental figures/Supplemental Figure 23.tif
- Data Sheet 2/All supplemental figures/Supplemental Figure 24.tif
- Data Sheet 2/All supplemental figures/Supplemental Figure 25.tif
- Data Sheet 2/All supplemental figures/Supplemental Figure 26.tif
- Data Sheet 2/All supplemental figures/Supplemental Figure 27.tif
- Data Sheet 2/All supplemental figures/Supplemental Figure 28.tif
- Data Sheet 2/All supplemental figures/Supplemental Figure 29.tif
- Data Sheet 2/All supplemental figures/Supplemental Figure 3.tif
- Data Sheet 2/All supplemental figures/Supplemental Figure 30.tif
- Data Sheet 2/All supplemental figures/Supplemental Figure 31.tif
- Data Sheet 2/All supplemental figures/Supplemental Figure 32.tif
- Data Sheet 2/All supplemental figures/Supplemental Figure 33.tif
- Data Sheet 2/All supplemental figures/Supplemental Figure 34.tif
- Data Sheet 2/All supplemental figures/Supplemental Figure 35.tif
- Data Sheet 2/All supplemental figures/Supplemental Figure 36.tif
- Data Sheet 2/All supplemental figures/Supplemental Figure 37.tif
- Data Sheet 2/All supplemental figures/Supplemental Figure 38.tif
- Data Sheet 2/All supplemental figures/Supplemental Figure 39.tif
- Data Sheet 2/All supplemental figures/Supplemental Figure 4.tif
- Data Sheet 2/All supplemental figures/Supplemental Figure 40.tif
- Data Sheet 2/All supplemental figures/Supplemental Figure 41.tif
- Data Sheet 2/All supplemental figures/Supplemental Figure 42.tif
- Data Sheet 2/All supplemental figures/Supplemental Figure 43.tif
- Data Sheet 2/All supplemental figures/Supplemental Figure 44.tif
- Data Sheet 2/All supplemental figures/Supplemental Figure 45.tif
- Data Sheet 2/All supplemental figures/Supplemental Figure 46.tif
- Data Sheet 2/All supplemental figures/Supplemental Figure 5.tif
- Data Sheet 2/All supplemental figures/Supplemental Figure 6.tif
- Data Sheet 2/All supplemental figures/Supplemental Figure 7.tif
- Data Sheet 2/All supplemental figures/Supplemental Figure 8.tif
- Data Sheet 2/All supplemental figures/Supplemental Figure 9.tif
- Data Sheet 2/Supplemental Table 1.DOCX
- Data Sheet 2/Supplemental Table 2.DOCX
- Data Sheet 2/Supplemental Table 3.DOC
